# Supplementary material for: DEML: Drug Synergy and Interaction Prediction Using Ensemble-Based Multi-Task Learning
Source: Molecules. 2023 Jan 14;28(2):844. doi: 10.3390/molecules28020844 (PMC9861702; doi:10.3390/molecules28020844)
Supplement: Supplementary file 1 [file molecules-28-00844-s001.zip]

Archive with 1 entries (1 files):
- molecules-2109842-supplementary.pdf
